# Supplementary material for: Two new species of the genus Formosatettix Tinkham, 1937 (Orthoptera, Tetrigidae) from Guizhou and Chongqing, PR China
Source: Zookeys. 2020 May 28;936:61–76. doi: 10.3897/zookeys.936.49552 (PMC7272478; doi:10.3897/zookeys.936.49552)
Supplement: XML Treatment for Formosatettix leigongshanensis [file zookeys.936.49552-treatment1.xml]

<!DOCTYPE tp:taxon-treatment
  PUBLIC "-//TaxonX//DTD Taxonomic Treatment Publishing DTD v0 20100105//EN" "tax-treatment-NSO.dtd">
<tp:taxon-treatment xmlns:tp="http://www.plazi.org/taxpub"><tp:treatment-meta><kwd-group><label>Taxon classification</label><kwd><named-content xmlns:xlink="http://www.w3.org/1999/xlink" content-type="kingdom">Animalia</named-content></kwd><kwd><named-content xmlns:xlink="http://www.w3.org/1999/xlink" content-type="order">Orthoptera</named-content></kwd><kwd><named-content xmlns:xlink="http://www.w3.org/1999/xlink" content-type="family">Tetrigidae</named-content></kwd></kwd-group><mixed-citation publication-type="journal"><person-group><name><surname>Zha</surname><given-names>Ling-Sheng</given-names></name><name><surname>Wu</surname><given-names>Xiao-Min</given-names></name><name><surname>Ding</surname><given-names>Jian-Hua</given-names></name></person-group><article-title>Two new species of the genus <italic><tp:taxon-name><tp:taxon-name-part taxon-name-part-type="genus" reg="Formosatettix">Formosatettix</tp:taxon-name-part></tp:taxon-name></italic> Tinkham, 1937 (<tp:taxon-name><tp:taxon-name-part taxon-name-part-type="order">Orthoptera</tp:taxon-name-part></tp:taxon-name>, <tp:taxon-name><tp:taxon-name-part taxon-name-part-type="family">Tetrigidae</tp:taxon-name-part></tp:taxon-name>) from Guizhou and Chongqing, PR China</article-title><source>Zookeys</source><day>28</day><month>5</month><year>2020</year><volume>936</volume><fpage>61</fpage><lpage>76</lpage><pub-id pub-id-type="doi">10.3897/zookeys.936.49552</pub-id></mixed-citation></tp:treatment-meta><tp:nomenclature><tp:taxon-name><object-id xmlns:xlink="http://www.w3.org/1999/xlink" content-type="arpha" xlink:type="simple">BA2753BD-59C5-52F9-830D-97FDB9C80026</object-id>
              <tp:taxon-name-part taxon-name-part-type="genus" reg="Formosatettix">Formosatettix</tp:taxon-name-part>
              <tp:taxon-name-part taxon-name-part-type="species" reg="leigongshanensis">leigongshanensis</tp:taxon-name-part>
              <object-id xmlns:xlink="http://www.w3.org/1999/xlink" content-type="zoobank" xlink:type="simple">http://zoobank.org/894716AD-59D6-40D5-8283-C5737BD64A21</object-id>
            </tp:taxon-name><tp:taxon-authority>Zha &amp; Ding</tp:taxon-authority><tp:taxon-status xmlns:xlink="http://www.w3.org/1999/xlink" xlink:type="simple">sp. nov.</tp:taxon-status><xref ref-type="fig" rid="F1">Figs 1</xref><xref ref-type="fig" rid="F2">, 2</xref></tp:nomenclature><tp:treatment-sec sec-type="diagnosis" id="SECID0EVLAC"><title>Diagnosis.</title><p><italic><tp:taxon-name><tp:taxon-name-part taxon-name-part-type="genus" reg="Formosatettix">Formosatettix</tp:taxon-name-part> <tp:taxon-name-part taxon-name-part-type="species" reg="serrifemora">serrifemora</tp:taxon-name-part></tp:taxon-name></italic> Deng, 2019 was reported from Liupanshui (Yushe) and Suiyang (Kuankuoshui), Guizhou, China (<xref ref-type="bibr" rid="B14">Wei et al. 2019</xref>), and is geographically closest to our new species. We have collected the species (9♂20♀) from the Tongzi County (Baiqing Natural Reserve), also in Guizhou. Apart from the number of antennal segments (14 or 15) and presented tegmina and hind wings (closely similar to <italic><tp:taxon-name><tp:taxon-name-part taxon-name-part-type="genus" reg="Formosatettix">F.</tp:taxon-name-part> <tp:taxon-name-part taxon-name-part-type="species" reg="leigongshanensis">leigongshanensis</tp:taxon-name-part></tp:taxon-name></italic> sp. nov.), our collections are identical to the description and photographs of <italic><tp:taxon-name><tp:taxon-name-part taxon-name-part-type="genus" reg="Formosatettix">F.</tp:taxon-name-part> <tp:taxon-name-part taxon-name-part-type="species" reg="serrifemora">serrifemora</tp:taxon-name-part></tp:taxon-name></italic> (14-segmented, tegmenulum and hind wing absent; <xref ref-type="bibr" rid="B14">Wei et al. 2019</xref>).</p><p><italic><tp:taxon-name><tp:taxon-name-part taxon-name-part-type="genus" reg="Formosatettix">Formosatettix</tp:taxon-name-part> <tp:taxon-name-part taxon-name-part-type="species" reg="leigongshanensis">leigongshanensis</tp:taxon-name-part></tp:taxon-name></italic> sp. nov. is similar to <italic><tp:taxon-name><tp:taxon-name-part taxon-name-part-type="genus" reg="Formosatettix">F.</tp:taxon-name-part> <tp:taxon-name-part taxon-name-part-type="species" reg="serrifemora">serrifemora</tp:taxon-name-part></tp:taxon-name></italic>, but the latter has a narrower scutellum, an acutely angled anterior margin of the pronotum in dorsal view, undulate ventral margins of the fore and mid femora, and undulate dorsal margin of the hind femur (<xref ref-type="bibr" rid="B14">Wei et al. 2019</xref>, fig. 7b). The main differences between the two species are outlined in Table <xref ref-type="table" rid="T1">1</xref>.</p><table-wrap id="T1" position="float" orientation="portrait"><label>Table 1.</label><caption><p>Main differences between <italic><tp:taxon-name><tp:taxon-name-part taxon-name-part-type="genus" reg="Formosatettix">Formosatettix</tp:taxon-name-part> <tp:taxon-name-part taxon-name-part-type="species" reg="serrifemora">serrifemora</tp:taxon-name-part></tp:taxon-name></italic>, <italic><tp:taxon-name><tp:taxon-name-part taxon-name-part-type="genus" reg="Formosatettix">F.</tp:taxon-name-part> <tp:taxon-name-part taxon-name-part-type="species" reg="leigongshanensis">leigongshanensis</tp:taxon-name-part></tp:taxon-name></italic> sp. nov. and <italic><tp:taxon-name><tp:taxon-name-part taxon-name-part-type="genus" reg="Formosatettix">F.</tp:taxon-name-part> <tp:taxon-name-part taxon-name-part-type="species" reg="wulongensis">wulongensis</tp:taxon-name-part></tp:taxon-name></italic> sp. nov.</p></caption><table id="TID0EWBAG" rules="all"><tbody><tr><td rowspan="1" colspan="1"/><td rowspan="1" colspan="1">
                      <bold><italic><tp:taxon-name><tp:taxon-name-part taxon-name-part-type="genus" reg="Formosatettix">F.</tp:taxon-name-part> <tp:taxon-name-part taxon-name-part-type="species" reg="serrifemora">serrifemora</tp:taxon-name-part></tp:taxon-name></italic></bold>
                    </td><td rowspan="1" colspan="1">
                      <bold><italic><tp:taxon-name><tp:taxon-name-part taxon-name-part-type="genus" reg="Formosatettix">F.</tp:taxon-name-part> <tp:taxon-name-part taxon-name-part-type="species" reg="leigongshanensis">leigongshanensis</tp:taxon-name-part></tp:taxon-name></italic> sp. nov.</bold>
                    </td><td rowspan="1" colspan="1">
                      <bold><italic><tp:taxon-name><tp:taxon-name-part taxon-name-part-type="genus" reg="Formosatettix">F.</tp:taxon-name-part> <tp:taxon-name-part taxon-name-part-type="species" reg="wulongensis">wulongensis</tp:taxon-name-part></tp:taxon-name></italic> sp. nov.</bold>
                    </td></tr><tr><td rowspan="1" colspan="1">Anterior margin of the vertex</td><td rowspan="1" colspan="1">Elevated, arcuate, strongly surpassing the anterior margin of the compound eyes</td><td rowspan="1" colspan="1">Elevated, arcuate, strongly surpassing the anterior margin of the compound eyes</td><td rowspan="1" colspan="1">Low, straight, slightly surpassing the anterior margin of the compound eyes</td></tr><tr><td rowspan="1" colspan="1">Antennae</td><td rowspan="1" colspan="1">14–15 segments (♂, ♀), mid segments 2.5–3.0× as long as wide</td><td rowspan="1" colspan="1">15(♂)–16(♀) segments, mid segments 4–5× as long as wide</td><td rowspan="1" colspan="1">15(♂)–16(♀) segments, mid segments 4–5× as long as wide</td></tr><tr><td rowspan="1" colspan="1">Scutellum between the antennal grooves</td><td rowspan="1" colspan="1">Visibly narrower than diameter of scapus</td><td rowspan="1" colspan="1">Visibly wider than diameter of scapus</td><td rowspan="1" colspan="1">Visibly wider than diameter of scapus</td></tr><tr><td rowspan="1" colspan="1">Anterior margin of the pronotum</td><td rowspan="1" colspan="1">Acutely angled</td><td rowspan="1" colspan="1">Obtusely angled</td><td rowspan="1" colspan="1">Acutely angled</td></tr><tr><td rowspan="1" colspan="1">Median carina of the pronotum in lateral view</td><td rowspan="1" colspan="1">Low and arcuate</td><td rowspan="1" colspan="1">Low and arcuate</td><td rowspan="1" colspan="1">High and arcuate</td></tr><tr><td rowspan="1" colspan="1">Apex of hind pronotal process from dorsal view</td><td rowspan="1" colspan="1">Pointed-rounded</td><td rowspan="1" colspan="1">Pointed-rounded</td><td rowspan="1" colspan="1">Broadly arcuate</td></tr><tr><td rowspan="1" colspan="1">Ventral margins of fore and mid femora</td><td rowspan="1" colspan="1">Teeth present</td><td rowspan="1" colspan="1">Straight</td><td rowspan="1" colspan="1">Teeth present</td></tr><tr><td rowspan="1" colspan="1">Dorsal margin of the hind femur before the antegenicular tooth</td><td rowspan="1" colspan="1">Three teeth present clearly</td><td rowspan="1" colspan="1">Teeth absent</td><td rowspan="1" colspan="1">Three teeth present clearly</td></tr></tbody></table></table-wrap><p><italic><tp:taxon-name><tp:taxon-name-part taxon-name-part-type="genus" reg="Formosatettix">Formosatettix</tp:taxon-name-part> <tp:taxon-name-part taxon-name-part-type="species" reg="leigongshanensis">leigongshanensis</tp:taxon-name-part></tp:taxon-name></italic> sp. nov. is also similar to <italic><tp:taxon-name><tp:taxon-name-part taxon-name-part-type="genus" reg="Formosatettix">F.</tp:taxon-name-part> <tp:taxon-name-part taxon-name-part-type="species" reg="changbaishanensis">changbaishanensis</tp:taxon-name-part></tp:taxon-name></italic><xref ref-type="bibr" rid="B15">Yuan et al., 2006</xref> from Jilin, <italic><tp:taxon-name><tp:taxon-name-part taxon-name-part-type="genus" reg="Formosatettix">F.</tp:taxon-name-part> <tp:taxon-name-part taxon-name-part-type="species" reg="yunnanensis">yunnanensis</tp:taxon-name-part></tp:taxon-name></italic> Zheng, 1992 from Yunnan, China, and <italic><tp:taxon-name><tp:taxon-name-part taxon-name-part-type="genus" reg="Formosatettix">F.</tp:taxon-name-part> <tp:taxon-name-part taxon-name-part-type="species" reg="martensi">martensi</tp:taxon-name-part></tp:taxon-name></italic> Ingrisch, 2001 from Nepal (Panchthar). Some of the main diagnostic differences are that in <italic><tp:taxon-name><tp:taxon-name-part taxon-name-part-type="genus" reg="Formosatettix">F.</tp:taxon-name-part> <tp:taxon-name-part taxon-name-part-type="species" reg="changbaishanensis">changbaishanensis</tp:taxon-name-part></tp:taxon-name></italic>: 1) vertex is 1.67♂–1.76♀ times as wide as one eye; 2) middle segments of the antennae are 5.16♀–6.3♂ times as long as wide; 3) prozonal carinae are contracted backwards; and 4) apex of the posterior angle of the lateral lobe is rounded (<xref ref-type="bibr" rid="B15">Yuan et al. 2006</xref>); in <italic><tp:taxon-name><tp:taxon-name-part taxon-name-part-type="genus" reg="Formosatettix">F.</tp:taxon-name-part> <tp:taxon-name-part taxon-name-part-type="species" reg="yunnanensis">yunnanensis</tp:taxon-name-part></tp:taxon-name></italic>: 1) facial carinae before the eyes are indistinctly concave; 2) antennae are inserted slightly above the lower margin of the eyes; 3) scutellum is as wide as the diameter of scapus; 4) ventral margins of the fore and mid femora are undulate; and 5) apex of the posterior angle of the lateral lobe is rounded (<xref ref-type="bibr" rid="B22">Zheng 1992</xref>); and in <italic><tp:taxon-name><tp:taxon-name-part taxon-name-part-type="genus" reg="Formosatettix">F.</tp:taxon-name-part> <tp:taxon-name-part taxon-name-part-type="species" reg="martensi">martensi</tp:taxon-name-part></tp:taxon-name></italic>: 1) face is distinctly inclined and the frontal costa together with the medial carina of the vertex forms an acute angle; 2) anterior margin of the pronotum is slightly projected forwards and only reaches the posterior margin of the eyes; 3) ventral margin of the mid femur is undulate; and 4) the area between the internal and external lateral carinae of the pronotum is much narrower (<xref ref-type="bibr" rid="B6">Ingrisch 2001</xref>, <xref ref-type="bibr" rid="B2">Cigliano et al. 2020</xref>).</p><p>The new species is the second <italic><tp:taxon-name><tp:taxon-name-part taxon-name-part-type="genus" reg="Formosatettix">Formosatettix</tp:taxon-name-part></tp:taxon-name></italic> species, after <italic><tp:taxon-name><tp:taxon-name-part taxon-name-part-type="genus" reg="Formosatettix">F.</tp:taxon-name-part> <tp:taxon-name-part taxon-name-part-type="species" reg="serrifemora">serrifemora</tp:taxon-name-part></tp:taxon-name></italic>, reported in Guizhou Province, China.</p><fig id="F1" position="float" orientation="portrait"><object-id xmlns:xlink="http://www.w3.org/1999/xlink" content-type="doi" xlink:type="simple">10.3897/zookeys.936.49552.figure1</object-id><object-id xmlns:xlink="http://www.w3.org/1999/xlink" content-type="arpha" xlink:type="simple">6DE2B8FA-12C9-549F-AD36-EA56F9F6BBB4</object-id><label>Figure 1.</label><caption><p>Female of <italic><tp:taxon-name><tp:taxon-name-part taxon-name-part-type="genus" reg="Formosatettix">Formosatettix</tp:taxon-name-part> <tp:taxon-name-part taxon-name-part-type="species" reg="leigongshanensis">leigongshanensis</tp:taxon-name-part></tp:taxon-name></italic> sp. nov. <bold>a</bold> body in lateral <bold>b</bold> body in dorsal view <bold>c</bold> head in frontal view <bold>d</bold> wings in lateral view (tegmenulum in the smaller circle, hind wing in the bigger circle) <bold>e</bold> subgenital plate in ventral view. Pictures <bold>a, b</bold> were stacked using Photoshop CS6. Scale bars: 2 mm (<bold>a, b</bold>), 1 mm (<bold>c–e</bold>).</p></caption><graphic xmlns:xlink="http://www.w3.org/1999/xlink" xlink:href="zookeys-936-061-g001.jpg" position="float" orientation="portrait" xlink:type="simple" id="oo_414653.jpg"><uri content-type="original_file" xlink:type="simple">https://binary.pensoft.net/fig/414653</uri></graphic></fig><fig id="F2" position="float" orientation="portrait"><object-id xmlns:xlink="http://www.w3.org/1999/xlink" content-type="doi" xlink:type="simple">10.3897/zookeys.936.49552.figure2</object-id><object-id xmlns:xlink="http://www.w3.org/1999/xlink" content-type="arpha" xlink:type="simple">C6F92D67-25F3-5E42-B10B-337B1ECEF872</object-id><label>Figure 2.</label><caption><p>Male of <italic><tp:taxon-name><tp:taxon-name-part taxon-name-part-type="genus" reg="Formosatettix">Formosatettix</tp:taxon-name-part> <tp:taxon-name-part taxon-name-part-type="species" reg="leigongshanensis">leigongshanensis</tp:taxon-name-part></tp:taxon-name></italic> sp. nov. <bold>a</bold> body in lateral view <bold>b</bold> body in dorsal view. Pictures were stacked using Photoshop CS6. Scale bars: 2 mm.</p></caption><graphic xmlns:xlink="http://www.w3.org/1999/xlink" xlink:href="zookeys-936-061-g002.jpg" position="float" orientation="portrait" xlink:type="simple" id="oo_414654.jpg"><uri content-type="original_file" xlink:type="simple">https://binary.pensoft.net/fig/414654</uri></graphic></fig></tp:treatment-sec><tp:treatment-sec sec-type="description" id="SECID0EQKAE"><title>Detailed description of females.</title><p><bold><italic>General appearance</italic>.</bold> Body stout and short, size moderate, surface smooth and covered with numerous fine granules.</p><p><bold><italic>Head</italic>.</bold> Vertex slightly below the anterior margin of the pronotum, slightly roof-like, anterior part higher than posterior part and center part higher than both sides, 2 times as wide as a compound eye; anterior margin somewhat arcuate, clearly surpasses the anterior margin of eyes; lateral carinae distinct, folded upwards and slightly over the top of eyes; medial carina distinct and compresso-elevated in anterior half, almost touching the median carina of the pronotum; paired fossulae distinct, rounded. In lateral view face nearly vertical, frontal costa together with medial carina rounded; facial carinae above superior ocelli concave, between antennal grooves arcuate forwards. In frontal view frontal costa bifurcates into facial carinae at the lower one-third of between anterior margin of vertex and upper margin of superior ocelli, and run nearly parallel downwards; scutellum deep and wide, between grooves 1.3–1.4 times as wide as the diameter of scapus. Eyes globose and elevated over the anterior margin of the pronotum, but clearly lower than top of vertex; superior ocelli placed at the level of lower one-third of the inner margins of eyes. <bold><italic>Antenna</italic>.</bold> Antenna filiform, 16-segmented, inserted slightly below the lower margin of eyes, with 9–11<sup>th</sup> segments longest and 4–5 times as long as wide.</p><p><bold><italic>Pronotum</italic>.</bold> Pronotum distinctly compresso-elevated, surface smooth, between sulci somewhat swollen at the base of median carina and a little concave on both sides of the discus. The anterior margin projected forwards and reaching the middle of eyes, in dorsal view obtusely angled; prozonal carinae extend to the anterior sulcus, parallel, indistinct; hind pronotal process short, only reaching 3/4 of hind femur, apex pointed-rounded. Median carina of pronotum lamellate, in lateral view low arcuate; lower margin of hind process curved, internal lateral carina slightly incurved, the area between internal and external lateral carinae of the pronotum about 1.4 mm wide. Posterior angles of the lateral lobes of the paranota extend obliquely, downwards and backwards, with rounded-truncated apices; ventral sinus present while tegminal sinus absent.</p><p><bold><italic>Wings</italic>.</bold> Tegmina and hind wings reduced, very small, triangular, hidden beneath pronotum and invisible (the ‘abbreviated’ type after <xref ref-type="bibr" rid="B17">Zha et al. 2016</xref>).</p><p><bold><italic>Legs</italic>.</bold> Dorsal and ventral margins of all femora finely serrate; fore and mid femora compressed, dorsal and ventral margins nearly straight; hind femur robust, about 2.6 times as long as wide, dorsal and ventral margins entire; antegenicular tooth slightly folded outwards with acute apex, apex of the genicular tooth obtuse; hind tibia with finely serrate inner margins, terminal part slightly wider than basal part, outer/inner side with 7–9/6–8 spines; first segment of hind tarsus 1.8 times as long as third, the first pulvillus short, while the second and third long, tips of all the pulvilli obtuse.</p><p><bold><italic>Abdomen</italic>.</bold> Ovipositor narrow and long, upper valvae about 3.2 times as long as wide, outer margins of upper and lower valvae armed with saw-like teeth. Subgenital plate in ventral view: median carina entire and distinct; posterior margin truncated, in the middle has a broadly triangular protrusion which is folded inwards, base of the protrusion elevated and slightly higher than posterior margin.</p><p><bold><italic>Coloration</italic>.</bold> Body dark brown. Antennae brown to dark brown. Pronotum behind shoulder usually has a pair of blackish spots (posthumeral spots), median carina of pronotum dotted with yellowish-brown. Ventral external area of hind femur mainly black, ventral margin of hind femur has a series of small yellow spots. Fore and mid tibiae with 3 yellowish-brown rings each, hind tibia with 2 elongate yellowish-brown rings.</p></tp:treatment-sec><tp:treatment-sec sec-type="description" id="SECID0EPMAE"><title>Brief description of the males.</title><p>Slightly smaller than female. Antenna 15-segmented, with 8–10<sup>th</sup> segments longest. The area between internal and external lateral carinae of the pronotum about 1.2–1.3 mm wide. Subgenital plate short and cone-shape, distal end nearly obliquely truncated in lateral view, apex bifurcate and forms into two short and obtuse teeth. Other characters same as females.</p></tp:treatment-sec><tp:treatment-sec sec-type="description" id="SECID0EXMAE"><title>Measurements</title><p>(mm). Length of body♂10–11.5, ♀11–13.5; length of pronotum ♂7.5–8.0, ♀8.5–9.1; length of hind femur ♂6.4–6.9, ♀7.1–7.7, width of hind femur ♂2.5–2.7, ♀2.7–2.9; length of antenna ♂3.8–4.0, ♀4.1–4.5.</p></tp:treatment-sec><tp:treatment-sec sec-type="type material" id="SECID0E3MAE"><title>Type material.</title><p><bold><italic>Holotype</italic></bold> female, PR CHINA, Guizhou Province, Leishan County (Leigong-shan Mt.), 26°22'45.69"N, 108°11'42.83"E, 1460 m alt., 2 Aug. 2016, collected by Ling-Sheng Zha. <bold><italic>Paratypes</italic></bold>: 15 males and 6 females, Leigong-shan Mt., 1400–1600 m alt., 1–3 Aug. 2016, collected by Ling-Sheng Zha.</p></tp:treatment-sec><tp:treatment-sec sec-type="ecology" id="SECID0EKNAE"><title>Ecology and habits.</title><p>Individuals of <italic><tp:taxon-name><tp:taxon-name-part taxon-name-part-type="genus" reg="Formosatettix">Formosatettix</tp:taxon-name-part> <tp:taxon-name-part taxon-name-part-type="species" reg="leigongshanensis">leigongshanensis</tp:taxon-name-part></tp:taxon-name></italic> sp. nov. inhabit fall-leaf layers in humid subtropical rainforests of Karst Region (Fig. <xref ref-type="fig" rid="F3">3a, c, d</xref>). They move slowly and can easily be caught. They mainly feed on humus. Specimens are capable of burrowing their bodies in shallow soil layer.</p></tp:treatment-sec><tp:treatment-sec sec-type="etymology" id="SECID0E6NAE"><title>Etymology.</title><p>The new species is named after the type locality, Leigong-shan Mt., Leishan, Guizhou, China. The specific epithet is a third Latin declension adjective.</p></tp:treatment-sec><tp:treatment-sec sec-type="distribution" id="SECID0EEOAE"><title>Distribution.</title><p>China (Guizhou). For now, only found in Leigong-shan Mt. in Leishan County (Fig. <xref ref-type="fig" rid="F4">4</xref>).</p><fig id="F3" position="float" orientation="portrait"><object-id xmlns:xlink="http://www.w3.org/1999/xlink" content-type="doi" xlink:type="simple">10.3897/zookeys.936.49552.figure3</object-id><object-id xmlns:xlink="http://www.w3.org/1999/xlink" content-type="arpha" xlink:type="simple">9B615770-7905-5E44-B799-A1CF219C7AE5</object-id><label>Figure 3.</label><caption><p>Habitats of two new <italic><tp:taxon-name><tp:taxon-name-part taxon-name-part-type="genus" reg="Formosatettix">Formosatettix</tp:taxon-name-part></tp:taxon-name></italic> species in PR China <bold>a</bold> habitat of <italic><tp:taxon-name><tp:taxon-name-part taxon-name-part-type="genus" reg="Formosatettix">F.</tp:taxon-name-part> <tp:taxon-name-part taxon-name-part-type="species" reg="leigongshanensis">leigongshanensis</tp:taxon-name-part></tp:taxon-name></italic> sp. nov. <bold>b</bold> habitat of <italic><tp:taxon-name><tp:taxon-name-part taxon-name-part-type="genus" reg="Formosatettix">F.</tp:taxon-name-part> <tp:taxon-name-part taxon-name-part-type="species" reg="wulongensis">wulongensis</tp:taxon-name-part></tp:taxon-name></italic> sp. nov. <bold>c, d</bold> female <italic><tp:taxon-name><tp:taxon-name-part taxon-name-part-type="genus" reg="Formosatettix">F.</tp:taxon-name-part> <tp:taxon-name-part taxon-name-part-type="species" reg="leigongshanensis">leigongshanensis</tp:taxon-name-part></tp:taxon-name></italic> sp. nov. standing on fall-leaf layers. Pictures <bold>a, c, d</bold> were photographed in Leigong-shan Mt., Leishan, Guizhou, China; while picture <bold>b</bold> was taken in Wulong, Chongqing, China.</p></caption><graphic xmlns:xlink="http://www.w3.org/1999/xlink" xlink:href="zookeys-936-061-g003.jpg" position="float" orientation="portrait" xlink:type="simple" id="oo_414655.jpg"><uri content-type="original_file" xlink:type="simple">https://binary.pensoft.net/fig/414655</uri></graphic></fig><fig id="F4" position="float" orientation="portrait"><object-id xmlns:xlink="http://www.w3.org/1999/xlink" content-type="doi" xlink:type="simple">10.3897/zookeys.936.49552.figure4</object-id><object-id xmlns:xlink="http://www.w3.org/1999/xlink" content-type="arpha" xlink:type="simple">A7B9DC6D-534B-5C53-9681-96C0969ADB64</object-id><label>Figure 4.</label><caption><p><italic><tp:taxon-name><tp:taxon-name-part taxon-name-part-type="genus" reg="Formosatettix">Formosatettix</tp:taxon-name-part></tp:taxon-name></italic> species inhabiting Guizhou and Chongqing, PR China. Red star: <italic><tp:taxon-name><tp:taxon-name-part taxon-name-part-type="genus" reg="Formosatettix">F.</tp:taxon-name-part> <tp:taxon-name-part taxon-name-part-type="species" reg="serrifemora">serrifemora</tp:taxon-name-part></tp:taxon-name></italic> from Liupanshui, Suiyang and Tongzi, Guizhou; Red triangle: <italic><tp:taxon-name><tp:taxon-name-part taxon-name-part-type="genus" reg="Formosatettix">F.</tp:taxon-name-part> <tp:taxon-name-part taxon-name-part-type="species" reg="leigongshanensis">leigongshanensis</tp:taxon-name-part></tp:taxon-name></italic> sp. nov. from Leishan, Guizhou; Blue circle: <italic><tp:taxon-name><tp:taxon-name-part taxon-name-part-type="genus" reg="Formosatettix">F.</tp:taxon-name-part> <tp:taxon-name-part taxon-name-part-type="species" reg="wulongensis">wulongensis</tp:taxon-name-part></tp:taxon-name></italic> sp. nov. from Wulong, Chongqing.</p></caption><graphic xmlns:xlink="http://www.w3.org/1999/xlink" xlink:href="zookeys-936-061-g004.jpg" position="float" orientation="portrait" xlink:type="simple" id="oo_414656.jpg"><uri content-type="original_file" xlink:type="simple">https://binary.pensoft.net/fig/414656</uri></graphic></fig></tp:treatment-sec><ref-list><ref id="B14"><mixed-citation xmlns:xlink="http://www.w3.org/1999/xlink" xlink:type="simple"><person-group><name name-style="western"><surname>Wei</surname><given-names>SZ</given-names></name><name name-style="western"><surname>Deng</surname><given-names>WA</given-names></name><name name-style="western"><surname>Lu</surname><given-names>XY</given-names></name></person-group> (<year>2019</year>) <article-title>Pygmy grasshoppers of the genus <italic><tp:taxon-name><tp:taxon-name-part taxon-name-part-type="genus">Formosatettix</tp:taxon-name-part></tp:taxon-name></italic> Tinkham, 1937 (<tp:taxon-name><tp:taxon-name-part taxon-name-part-type="order">Orthoptera</tp:taxon-name-part></tp:taxon-name>: <tp:taxon-name><tp:taxon-name-part taxon-name-part-type="family">Tetrigidae</tp:taxon-name-part></tp:taxon-name>: <tp:taxon-name><tp:taxon-name-part taxon-name-part-type="subfamily">Tetriginae</tp:taxon-name-part></tp:taxon-name>).</article-title><source>Journal of Natural History</source><volume>53</volume>(<issue>17–18</issue>): <fpage>1001</fpage>–<lpage>1022</lpage>. <ext-link xlink:type="simple" ext-link-type="doi" xlink:href="10.1080/00222933.2019.1609113">https://doi.org/10.1080/00222933.2019.1609113</ext-link></mixed-citation></ref><ref id="B15"><mixed-citation xmlns:xlink="http://www.w3.org/1999/xlink" xlink:type="simple"><person-group><name name-style="western"><surname>Yuan</surname><given-names>HB</given-names></name><name name-style="western"><surname>Wang</surname><given-names>LM</given-names></name><name name-style="western"><surname>Ren</surname><given-names>BZ</given-names></name></person-group> (<year>2006</year>) <article-title>A new species of <italic><tp:taxon-name><tp:taxon-name-part taxon-name-part-type="genus">Formosatettix</tp:taxon-name-part></tp:taxon-name></italic> Tinkham (<tp:taxon-name><tp:taxon-name-part taxon-name-part-type="order">Orthoptera</tp:taxon-name-part></tp:taxon-name>, Tetridae) from Changbaishan Mountain, China.</article-title><source>Acta Zootaxonomica Sinica</source><volume>31</volume>(<issue>2</issue>): <fpage>373</fpage>–<lpage>375</lpage>.</mixed-citation></ref><ref id="B22"><mixed-citation xmlns:xlink="http://www.w3.org/1999/xlink" xlink:type="simple"><person-group><name name-style="western"><surname>Zheng</surname><given-names>ZM</given-names></name></person-group> (<year>1992</year>) Three new species of <italic><tp:taxon-name><tp:taxon-name-part taxon-name-part-type="genus">Formosatettix</tp:taxon-name-part></tp:taxon-name></italic> Tinkham from China (<tp:taxon-name><tp:taxon-name-part taxon-name-part-type="order">Orthoptera</tp:taxon-name-part></tp:taxon-name>: <tp:taxon-name><tp:taxon-name-part taxon-name-part-type="family">Tetrigidae</tp:taxon-name-part></tp:taxon-name>). Zoological Research 13(4): 323−327.</mixed-citation></ref><ref id="B6"><mixed-citation xmlns:xlink="http://www.w3.org/1999/xlink" xlink:type="simple"><person-group><name name-style="western"><surname>Ingrisch</surname><given-names>S</given-names></name></person-group> (<year>2001</year>) <tp:taxon-name><tp:taxon-name-part taxon-name-part-type="order">Orthoptera</tp:taxon-name-part></tp:taxon-name> of the Nepal expeditions of Prof. J. Martens (Mainz) (<tp:taxon-name><tp:taxon-name-part taxon-name-part-type="class">Insecta</tp:taxon-name-part></tp:taxon-name>, <tp:taxon-name><tp:taxon-name-part taxon-name-part-type="order">Orthoptera</tp:taxon-name-part></tp:taxon-name>). Senckenbergiana Biologica 81: 147−178.</mixed-citation></ref><ref id="B2"><mixed-citation xmlns:xlink="http://www.w3.org/1999/xlink" xlink:type="simple"><person-group><name name-style="western"><surname>Cigliano</surname><given-names>MM</given-names></name><name name-style="western"><surname>Braun</surname><given-names>H</given-names></name><name name-style="western"><surname>Eades</surname><given-names>DC</given-names></name><name name-style="western"><surname>Otte</surname><given-names>D</given-names></name></person-group> (<year>2020</year>) <tp:taxon-name><tp:taxon-name-part taxon-name-part-type="order">Orthoptera</tp:taxon-name-part></tp:taxon-name> Species File, Version 5.0/5.0. <ext-link xlink:type="simple" ext-link-type="uri" xlink:href="http://Orthoptera.SpeciesFile.org">http://Orthoptera.SpeciesFile.org</ext-link> [10 March 2020]</mixed-citation></ref><ref id="B17"><mixed-citation xmlns:xlink="http://www.w3.org/1999/xlink" xlink:type="simple"><person-group><name name-style="western"><surname>Zha</surname><given-names>LS</given-names></name><name name-style="western"><surname>Wen</surname><given-names>TC</given-names></name><name name-style="western"><surname>Boonmee</surname><given-names>S</given-names></name><name name-style="western"><surname>Eungwanichayapant</surname><given-names>PD</given-names></name></person-group> (<year>2016</year>) <article-title>Notes on the genus <italic><tp:taxon-name><tp:taxon-name-part taxon-name-part-type="genus">Yunnantettix</tp:taxon-name-part></tp:taxon-name></italic> Zheng (<tp:taxon-name><tp:taxon-name-part taxon-name-part-type="family">Tetrigidae</tp:taxon-name-part></tp:taxon-name>: <tp:taxon-name><tp:taxon-name-part taxon-name-part-type="subfamily">Cladonotinae</tp:taxon-name-part></tp:taxon-name>), with descriptions of two new species from Thailand.</article-title><source>Zootaxa</source><volume>4205</volume>(<issue>4</issue>): <fpage>373</fpage>–<lpage>385</lpage>. <ext-link xlink:type="simple" ext-link-type="doi" xlink:href="10.11646/zootaxa.4205.4.6">https://doi.org/10.11646/zootaxa.4205.4.6</ext-link></mixed-citation></ref></ref-list></tp:taxon-treatment>
