# Supplementary material for: Two new species of the genus Formosatettix Tinkham, 1937 (Orthoptera, Tetrigidae) from Guizhou and Chongqing, PR China
Source: Zookeys. 2020 May 28;936:61–76. doi: 10.3897/zookeys.936.49552 (PMC7272478; doi:10.3897/zookeys.936.49552)
Supplement: XML Treatment for Formosatettix wulongensis [file zookeys.936.49552-treatment2.xml]

<!DOCTYPE tp:taxon-treatment
  PUBLIC "-//TaxonX//DTD Taxonomic Treatment Publishing DTD v0 20100105//EN" "tax-treatment-NSO.dtd">
<tp:taxon-treatment xmlns:tp="http://www.plazi.org/taxpub"><tp:treatment-meta><kwd-group><label>Taxon classification</label><kwd><named-content xmlns:xlink="http://www.w3.org/1999/xlink" content-type="kingdom">Animalia</named-content></kwd><kwd><named-content xmlns:xlink="http://www.w3.org/1999/xlink" content-type="order">Orthoptera</named-content></kwd><kwd><named-content xmlns:xlink="http://www.w3.org/1999/xlink" content-type="family">Tetrigidae</named-content></kwd></kwd-group><mixed-citation publication-type="journal"><person-group><name><surname>Zha</surname><given-names>Ling-Sheng</given-names></name><name><surname>Wu</surname><given-names>Xiao-Min</given-names></name><name><surname>Ding</surname><given-names>Jian-Hua</given-names></name></person-group><article-title>Two new species of the genus <italic><tp:taxon-name><tp:taxon-name-part taxon-name-part-type="genus" reg="Formosatettix">Formosatettix</tp:taxon-name-part></tp:taxon-name></italic> Tinkham, 1937 (<tp:taxon-name><tp:taxon-name-part taxon-name-part-type="order">Orthoptera</tp:taxon-name-part></tp:taxon-name>, <tp:taxon-name><tp:taxon-name-part taxon-name-part-type="family">Tetrigidae</tp:taxon-name-part></tp:taxon-name>) from Guizhou and Chongqing, PR China</article-title><source>Zookeys</source><day>28</day><month>5</month><year>2020</year><volume>936</volume><fpage>61</fpage><lpage>76</lpage><pub-id pub-id-type="doi">10.3897/zookeys.936.49552</pub-id></mixed-citation></tp:treatment-meta><tp:nomenclature><tp:taxon-name><object-id xmlns:xlink="http://www.w3.org/1999/xlink" content-type="arpha" xlink:type="simple">0E5BFB7D-8C59-5DC1-BB55-83E3A6DC898C</object-id>
              <tp:taxon-name-part taxon-name-part-type="genus" reg="Formosatettix">Formosatettix</tp:taxon-name-part>
              <tp:taxon-name-part taxon-name-part-type="species" reg="wulongensis">wulongensis</tp:taxon-name-part>
              <object-id xmlns:xlink="http://www.w3.org/1999/xlink" content-type="zoobank" xlink:type="simple">http://zoobank.org/A40391D1-ED6F-44DB-8317-1124F0A2F54B</object-id>
            </tp:taxon-name><tp:taxon-authority>Zha &amp; Ding</tp:taxon-authority><tp:taxon-status xmlns:xlink="http://www.w3.org/1999/xlink" xlink:type="simple">sp. nov.</tp:taxon-status><xref ref-type="fig" rid="F5">Figs 5</xref><xref ref-type="fig" rid="F6">, 6</xref></tp:nomenclature><tp:treatment-sec sec-type="diagnosis" id="SECID0ETTAE"><title>Diagnosis.</title><p><italic><tp:taxon-name><tp:taxon-name-part taxon-name-part-type="genus" reg="Formosatettix">Formosatettix</tp:taxon-name-part> <tp:taxon-name-part taxon-name-part-type="species" reg="wulongensis">wulongensis</tp:taxon-name-part></tp:taxon-name></italic> sp. nov. is similar to <italic><tp:taxon-name><tp:taxon-name-part taxon-name-part-type="genus" reg="Formosatettix">F.</tp:taxon-name-part> <tp:taxon-name-part taxon-name-part-type="species" reg="serrifemora">serrifemora</tp:taxon-name-part></tp:taxon-name></italic>, but the latter has elevated, arcuate and much more projected anterior margin of the vertex, narrower scutellum, lower arcuate median carina of pronotum in lateral view, and pointed-rounded apex of hind pronotal process (<xref ref-type="bibr" rid="B14">Wei et al. 2019</xref>, fig. 7b). Main differences between <italic><tp:taxon-name><tp:taxon-name-part taxon-name-part-type="genus" reg="Formosatettix">F.</tp:taxon-name-part> <tp:taxon-name-part taxon-name-part-type="species" reg="serrifemora">serrifemora</tp:taxon-name-part></tp:taxon-name></italic> and <italic><tp:taxon-name><tp:taxon-name-part taxon-name-part-type="genus" reg="Formosatettix">F.</tp:taxon-name-part> <tp:taxon-name-part taxon-name-part-type="species" reg="wulongensis">wulongensis</tp:taxon-name-part></tp:taxon-name></italic> sp. nov., together with <italic><tp:taxon-name><tp:taxon-name-part taxon-name-part-type="genus" reg="Formosatettix">F.</tp:taxon-name-part> <tp:taxon-name-part taxon-name-part-type="species" reg="leigongshanensis">leigongshanensis</tp:taxon-name-part></tp:taxon-name></italic> sp. nov., are outlined in Table <xref ref-type="table" rid="T1">1</xref>.</p><p><italic><tp:taxon-name><tp:taxon-name-part taxon-name-part-type="genus" reg="Formosatettix">Formosatettix</tp:taxon-name-part> <tp:taxon-name-part taxon-name-part-type="species" reg="wulongensis">wulongensis</tp:taxon-name-part></tp:taxon-name></italic> sp. nov. is also similar to <italic><tp:taxon-name><tp:taxon-name-part taxon-name-part-type="genus" reg="Formosatettix">F.</tp:taxon-name-part> <tp:taxon-name-part taxon-name-part-type="species" reg="omeiensis">omeiensis</tp:taxon-name-part></tp:taxon-name></italic> Zheng, 2009 from Sichuan and <italic><tp:taxon-name><tp:taxon-name-part taxon-name-part-type="genus" reg="Formosatettix">F.</tp:taxon-name-part> <tp:taxon-name-part taxon-name-part-type="species" reg="baishuijiangensis">baishuijiangensis</tp:taxon-name-part></tp:taxon-name></italic> Zheng, 1999 from Gansu, China. <italic><tp:taxon-name><tp:taxon-name-part taxon-name-part-type="genus" reg="Formosatettix">Formosatettix</tp:taxon-name-part> <tp:taxon-name-part taxon-name-part-type="species" reg="omeiensis">omeiensis</tp:taxon-name-part></tp:taxon-name></italic> differs from our new species in 1) frontal costa together with the medial carina of the vertex acutely angled; 2) superior ocelli situated between the lower margin of the eyes; 3) anterior margin of the pronotum reaching only the level of the half length of the compound eyes; and 4) parallel prozonal carinae (<xref ref-type="bibr" rid="B26">Zheng 2009</xref>); while <italic><tp:taxon-name><tp:taxon-name-part taxon-name-part-type="genus" reg="Formosatettix">F.</tp:taxon-name-part> <tp:taxon-name-part taxon-name-part-type="species" reg="baishuijiangensis">baishuijiangensis</tp:taxon-name-part></tp:taxon-name></italic> can be separated from the new species in 1) vertex 3.6 times as wide as one eye; 2) vertex strongly surpassing the anterior margin of the compound eyes; 3) scutellum 2 times as wide as the diameter of the scapus; and 4) anterior margin of the pronotum reaching only the posterior one-third of the compound eyes length (<xref ref-type="bibr" rid="B28">Zheng et al. 1999</xref>).</p><p>The new species is the first <italic><tp:taxon-name><tp:taxon-name-part taxon-name-part-type="genus" reg="Formosatettix">Formosatettix</tp:taxon-name-part></tp:taxon-name></italic> species known from Chongqing Autonomous Region, China.</p><fig id="F5" position="float" orientation="portrait"><object-id xmlns:xlink="http://www.w3.org/1999/xlink" content-type="doi" xlink:type="simple">10.3897/zookeys.936.49552.figure5</object-id><object-id xmlns:xlink="http://www.w3.org/1999/xlink" content-type="arpha" xlink:type="simple">39EEA410-BBEA-5031-8EE0-E389057AA2BB</object-id><label>Figure 5.</label><caption><p>Female of <italic><tp:taxon-name><tp:taxon-name-part taxon-name-part-type="genus" reg="Formosatettix">Formosatettix</tp:taxon-name-part> <tp:taxon-name-part taxon-name-part-type="species" reg="wulongensis">wulongensis</tp:taxon-name-part></tp:taxon-name></italic> sp. nov. <bold>a</bold> body in lateral view <bold>b</bold> body in dorsal view <bold>c</bold> head in frontal view <bold>d</bold> reduced wings in lateral view (tegmenulum in the smaller circle, hind wing in the bigger circle) <bold>e</bold> subgenital plate in ventral view. Pictures <bold>a, b</bold> were stacked using Photoshop CS6. Scale bars: 2 mm (<bold>a, b</bold>), 1 mm (<bold>c–e</bold>).</p></caption><graphic xmlns:xlink="http://www.w3.org/1999/xlink" xlink:href="zookeys-936-061-g005.jpg" position="float" orientation="portrait" xlink:type="simple" id="oo_414657.jpg"><uri content-type="original_file" xlink:type="simple">https://binary.pensoft.net/fig/414657</uri></graphic></fig><fig id="F6" position="float" orientation="portrait"><object-id xmlns:xlink="http://www.w3.org/1999/xlink" content-type="doi" xlink:type="simple">10.3897/zookeys.936.49552.figure6</object-id><object-id xmlns:xlink="http://www.w3.org/1999/xlink" content-type="arpha" xlink:type="simple">DE5EE8A5-A935-5400-A61A-E7500C7A8540</object-id><label>Figure 6.</label><caption><p>Male of <italic><tp:taxon-name><tp:taxon-name-part taxon-name-part-type="genus" reg="Formosatettix">Formosatettix</tp:taxon-name-part> <tp:taxon-name-part taxon-name-part-type="species" reg="wulongensis">wulongensis</tp:taxon-name-part></tp:taxon-name></italic> sp. nov. <bold>a</bold> body in lateral view <bold>b</bold> body in dorsal view. Pictures were stacked using Photoshop CS6. Scale bars: 2 mm.</p></caption><graphic xmlns:xlink="http://www.w3.org/1999/xlink" xlink:href="zookeys-936-061-g006.jpg" position="float" orientation="portrait" xlink:type="simple" id="oo_414658.jpg"><uri content-type="original_file" xlink:type="simple">https://binary.pensoft.net/fig/414658</uri></graphic></fig></tp:treatment-sec><tp:treatment-sec sec-type="description" id="SECID0EG1AE"><title>Detailed description of female.</title><p><bold><italic>General appearance</italic>.</bold> Body stout and short, size moderate; surface coarse, covered with numerous fine granules.</p><p><bold><italic>Head</italic>.</bold> Vertex clearly below anterior margin of pronotum, 2.5 times as wide as a compound eye; middle portion higher than surrounding area; anterior margin straight and low, a little surpasses the anterior margin of the compound eyes; lateral carinae distinct, folded upwards and up to the top of eyes; medial carina distinct and compreso-elevated in the anterior half; paired fossulae distinct, rounded. In lateral view face nearly vertical; frontal costa together with medial carina rounded; facial carinae above superior ocelli distinctly concave, between the antennal grooves nearly obtusely triangular (strongly arcuate) forwards. In frontal view frontal costa bifurcates into facial carinae at the lower one-third of between anterior margin of vertex and upper margin of superior ocelli, and run nearly parallel downwards; scutellum deep and wide, between grooves 1.2–1.3 times as wide as the diameter of the scapus. Eyes globose and elevated over the anterior margin of pronotum, but clearly lower than vertex; superior ocelli placed slightly above the lower margin of eyes. <bold><italic>Antenna</italic>.</bold> Antenna filiform, 16-segmented, inserted distinctly below the lower margin of eyes, segments 10–12<sup>th</sup> longest and 4–5 times as long as wide.</p><p><bold><italic>Pronotum</italic>.</bold> Pronotum strongly compresso-elevated, surface coarse, bearing small tubercles and wrinkles; between sulci a little swollen at the base of median carina and a little concave on both sides of the discus. Anterior margin projected forwards and nearly reaches the level of the anterior margin of eyes, in dorsal view acutely angled; prozonal carinae distinct, but short, slightly contracted backwards; hind pronotal process short, reaching 3/4 of the hind femur; apex broadly arcuate in dorsal view. Median carina of pronotum strongly compresso-elevated, in lateral view highly arcuate; lower margin of hind pronotal process curved, interlal lateral carinae incurved, the area between internal and external lateral carinae of the pronotum about 1.4 mm wide. Posterior angles of the lateral lobes of paranota directed downwards and backwards, with truncated or nearly truncated apices; ventral sinus present, tegminal sinus absent.</p><p><bold><italic>Wings</italic>.</bold> Tegmina and hind wings extremely degenerated and very small, scaly, hidden beneath pronotum and invisible (the ‘abbreviated’ type after <xref ref-type="bibr" rid="B17">Zha et al. 2016</xref>).</p><p><bold><italic>Legs</italic>.</bold> Dorsal and ventral margins of all the femora finely serrated; fore and mid femora compressed, dorsal margins almost straight, ventral margins with 3 teeth each (at the base, in the middle and at the end). Hind femur robust, about 2.8 times as long as wide, dorsal margin before antegenicular tooth bearing three lappets; ventral margins with a series of small teeth, three to four visible; ventro-external carina bearing a series of small teeth, 2–3 larger and evident; antegenicular tooth slightly folded outwards with apex acute, apex of genicular tooth obtuse; hind tibia with finely serrate inner margins, terminal part slightly wider than basal part, outer and inner sides with 5–7 spines each; first segment of hind tarsus 1.8 times as long as third, three pulvilli nearly equal in length and with obtuse apices.</p><p><bold><italic>Abdomen</italic>.</bold> Ovipositor narrow and long; upper valvae about 3.2 times as long as wide; outer margins of upper and lower valvae armed with slender, saw-like teeth. Subgenital plate in ventral view: median carina evident in the anterior half while obscure in the posterior part; posterior margin truncated, in the middle with a broad triangular protrusion which is folded inwards.</p><p><bold><italic>Coloration</italic>.</bold> Body dark brown. Antennae brown to dark brown from base to distal end, except for the pale colored 14<sup>th</sup> segment; pronotum behind shoulder in some specimen has a pair of blackish spots (posthumeral spots); anterior margin, median carina and lateral carinae of pronotum covered in yellowish-brown dots; teeth on femora generally yellowish-brown; fore and mid tibiae with three yellowish-brown rings each; hind tibia with two elongate yellowish-brown rings.</p></tp:treatment-sec><tp:treatment-sec sec-type="description" id="SECID0EH3AE"><title>Brief description of males.</title><p>Slightly smaller than female. Vertex 2.3 times as wide as one eye; antennae 15-segmented, segments 9–11<sup>th</sup> longest; 13<sup>th</sup> segment light colored. The area between internal and external lateral carinae of the pronotum 1.3 mm wide. Subgenital plate short cone-shape, distal part abruptly narrowed, distal end obliquely truncated in lateral view, but apex bifurcates into two distinct and obtuse teeth. Other characters same as females.</p></tp:treatment-sec><tp:treatment-sec sec-type="description" id="SECID0ER3AE"><title>Measurements</title><p>(mm). Length of body ♂10.8, ♀12–14; length of pronotum ♂7.5, ♀8.2–9.2; length of hind femur ♂5.9, ♀6.3–6.8, width of hind femur ♂2.2, ♀2.3–2.5; length of antenna ♂3.5, ♀3.8–4.</p></tp:treatment-sec><tp:treatment-sec sec-type="type material" id="SECID0EW3AE"><title>Type material.</title><p><bold><italic>Holotype</italic></bold> female, PR CHINA, Chongqing Autonomous Region, Wulong County, 29°20'32.27"N, 107°45'23.35"E, 470 m alt., 11 July 2016, collected by Ling-Sheng Zha. <bold><italic>Paratypes</italic></bold>: 1 male and 2 females, same data as holotype.</p></tp:treatment-sec><tp:treatment-sec sec-type="ecology" id="SECID0EE4AE"><title>Ecology and habits.</title><p>Individuals of <italic><tp:taxon-name><tp:taxon-name-part taxon-name-part-type="genus" reg="Formosatettix">F.</tp:taxon-name-part> <tp:taxon-name-part taxon-name-part-type="species" reg="wulongensis">wulongensis</tp:taxon-name-part></tp:taxon-name></italic> sp. nov. inhabit slopes of bamboo forest in humid subtropical rainforests (Fig. <xref ref-type="fig" rid="F3">3b</xref>). They move slowly on fall-leaf layers among bushes. They may feed on mosses and/or humus. Most of their life cycles, they maybe burry their bodies in shallow soil layer.</p></tp:treatment-sec><tp:treatment-sec sec-type="etymology" id="SECID0EZ4AE"><title>Etymology.</title><p>The new species is named after the type locality, Wulong, Chongqing, China. The specific epithet is a third Latin declension adjective.</p></tp:treatment-sec><tp:treatment-sec sec-type="distribution" id="SECID0E54AE"><title>Distribution.</title><p>China (Chongqing). For now, only found in Wulong County (Fig. <xref ref-type="fig" rid="F4">4</xref>).</p></tp:treatment-sec><tp:treatment-sec><!--Section generated to contain objects referenced in tp:taxon-treatment.--><table-wrap id="T1" position="float" orientation="portrait"><label>Table 1.</label><caption><p>Main differences between <italic><tp:taxon-name><tp:taxon-name-part taxon-name-part-type="genus" reg="Formosatettix">Formosatettix</tp:taxon-name-part> <tp:taxon-name-part taxon-name-part-type="species" reg="serrifemora">serrifemora</tp:taxon-name-part></tp:taxon-name></italic>, <italic><tp:taxon-name><tp:taxon-name-part taxon-name-part-type="genus" reg="Formosatettix">F.</tp:taxon-name-part> <tp:taxon-name-part taxon-name-part-type="species" reg="leigongshanensis">leigongshanensis</tp:taxon-name-part></tp:taxon-name></italic> sp. nov. and <italic><tp:taxon-name><tp:taxon-name-part taxon-name-part-type="genus" reg="Formosatettix">F.</tp:taxon-name-part> <tp:taxon-name-part taxon-name-part-type="species" reg="wulongensis">wulongensis</tp:taxon-name-part></tp:taxon-name></italic> sp. nov.</p></caption><table id="TID0EWBAG" rules="all"><tbody><tr><td rowspan="1" colspan="1"/><td rowspan="1" colspan="1">
                      <bold><italic><tp:taxon-name><tp:taxon-name-part taxon-name-part-type="genus" reg="Formosatettix">F.</tp:taxon-name-part> <tp:taxon-name-part taxon-name-part-type="species" reg="serrifemora">serrifemora</tp:taxon-name-part></tp:taxon-name></italic></bold>
                    </td><td rowspan="1" colspan="1">
                      <bold><italic><tp:taxon-name><tp:taxon-name-part taxon-name-part-type="genus" reg="Formosatettix">F.</tp:taxon-name-part> <tp:taxon-name-part taxon-name-part-type="species" reg="leigongshanensis">leigongshanensis</tp:taxon-name-part></tp:taxon-name></italic> sp. nov.</bold>
                    </td><td rowspan="1" colspan="1">
                      <bold><italic><tp:taxon-name><tp:taxon-name-part taxon-name-part-type="genus" reg="Formosatettix">F.</tp:taxon-name-part> <tp:taxon-name-part taxon-name-part-type="species" reg="wulongensis">wulongensis</tp:taxon-name-part></tp:taxon-name></italic> sp. nov.</bold>
                    </td></tr><tr><td rowspan="1" colspan="1">Anterior margin of the vertex</td><td rowspan="1" colspan="1">Elevated, arcuate, strongly surpassing the anterior margin of the compound eyes</td><td rowspan="1" colspan="1">Elevated, arcuate, strongly surpassing the anterior margin of the compound eyes</td><td rowspan="1" colspan="1">Low, straight, slightly surpassing the anterior margin of the compound eyes</td></tr><tr><td rowspan="1" colspan="1">Antennae</td><td rowspan="1" colspan="1">14–15 segments (♂, ♀), mid segments 2.5–3.0× as long as wide</td><td rowspan="1" colspan="1">15(♂)–16(♀) segments, mid segments 4–5× as long as wide</td><td rowspan="1" colspan="1">15(♂)–16(♀) segments, mid segments 4–5× as long as wide</td></tr><tr><td rowspan="1" colspan="1">Scutellum between the antennal grooves</td><td rowspan="1" colspan="1">Visibly narrower than diameter of scapus</td><td rowspan="1" colspan="1">Visibly wider than diameter of scapus</td><td rowspan="1" colspan="1">Visibly wider than diameter of scapus</td></tr><tr><td rowspan="1" colspan="1">Anterior margin of the pronotum</td><td rowspan="1" colspan="1">Acutely angled</td><td rowspan="1" colspan="1">Obtusely angled</td><td rowspan="1" colspan="1">Acutely angled</td></tr><tr><td rowspan="1" colspan="1">Median carina of the pronotum in lateral view</td><td rowspan="1" colspan="1">Low and arcuate</td><td rowspan="1" colspan="1">Low and arcuate</td><td rowspan="1" colspan="1">High and arcuate</td></tr><tr><td rowspan="1" colspan="1">Apex of hind pronotal process from dorsal view</td><td rowspan="1" colspan="1">Pointed-rounded</td><td rowspan="1" colspan="1">Pointed-rounded</td><td rowspan="1" colspan="1">Broadly arcuate</td></tr><tr><td rowspan="1" colspan="1">Ventral margins of fore and mid femora</td><td rowspan="1" colspan="1">Teeth present</td><td rowspan="1" colspan="1">Straight</td><td rowspan="1" colspan="1">Teeth present</td></tr><tr><td rowspan="1" colspan="1">Dorsal margin of the hind femur before the antegenicular tooth</td><td rowspan="1" colspan="1">Three teeth present clearly</td><td rowspan="1" colspan="1">Teeth absent</td><td rowspan="1" colspan="1">Three teeth present clearly</td></tr></tbody></table></table-wrap><fig id="F3" position="float" orientation="portrait"><object-id xmlns:xlink="http://www.w3.org/1999/xlink" content-type="doi" xlink:type="simple">10.3897/zookeys.936.49552.figure3</object-id><object-id xmlns:xlink="http://www.w3.org/1999/xlink" content-type="arpha" xlink:type="simple">9B615770-7905-5E44-B799-A1CF219C7AE5</object-id><label>Figure 3.</label><caption><p>Habitats of two new <italic><tp:taxon-name><tp:taxon-name-part taxon-name-part-type="genus" reg="Formosatettix">Formosatettix</tp:taxon-name-part></tp:taxon-name></italic> species in PR China <bold>a</bold> habitat of <italic><tp:taxon-name><tp:taxon-name-part taxon-name-part-type="genus" reg="Formosatettix">F.</tp:taxon-name-part> <tp:taxon-name-part taxon-name-part-type="species" reg="leigongshanensis">leigongshanensis</tp:taxon-name-part></tp:taxon-name></italic> sp. nov. <bold>b</bold> habitat of <italic><tp:taxon-name><tp:taxon-name-part taxon-name-part-type="genus" reg="Formosatettix">F.</tp:taxon-name-part> <tp:taxon-name-part taxon-name-part-type="species" reg="wulongensis">wulongensis</tp:taxon-name-part></tp:taxon-name></italic> sp. nov. <bold>c, d</bold> female <italic><tp:taxon-name><tp:taxon-name-part taxon-name-part-type="genus" reg="Formosatettix">F.</tp:taxon-name-part> <tp:taxon-name-part taxon-name-part-type="species" reg="leigongshanensis">leigongshanensis</tp:taxon-name-part></tp:taxon-name></italic> sp. nov. standing on fall-leaf layers. Pictures <bold>a, c, d</bold> were photographed in Leigong-shan Mt., Leishan, Guizhou, China; while picture <bold>b</bold> was taken in Wulong, Chongqing, China.</p></caption><graphic xmlns:xlink="http://www.w3.org/1999/xlink" xlink:href="zookeys-936-061-g003.jpg" position="float" orientation="portrait" xlink:type="simple" id="oo_414655.jpg"><uri content-type="original_file" xlink:type="simple">https://binary.pensoft.net/fig/414655</uri></graphic></fig><fig id="F4" position="float" orientation="portrait"><object-id xmlns:xlink="http://www.w3.org/1999/xlink" content-type="doi" xlink:type="simple">10.3897/zookeys.936.49552.figure4</object-id><object-id xmlns:xlink="http://www.w3.org/1999/xlink" content-type="arpha" xlink:type="simple">A7B9DC6D-534B-5C53-9681-96C0969ADB64</object-id><label>Figure 4.</label><caption><p><italic><tp:taxon-name><tp:taxon-name-part taxon-name-part-type="genus" reg="Formosatettix">Formosatettix</tp:taxon-name-part></tp:taxon-name></italic> species inhabiting Guizhou and Chongqing, PR China. Red star: <italic><tp:taxon-name><tp:taxon-name-part taxon-name-part-type="genus" reg="Formosatettix">F.</tp:taxon-name-part> <tp:taxon-name-part taxon-name-part-type="species" reg="serrifemora">serrifemora</tp:taxon-name-part></tp:taxon-name></italic> from Liupanshui, Suiyang and Tongzi, Guizhou; Red triangle: <italic><tp:taxon-name><tp:taxon-name-part taxon-name-part-type="genus" reg="Formosatettix">F.</tp:taxon-name-part> <tp:taxon-name-part taxon-name-part-type="species" reg="leigongshanensis">leigongshanensis</tp:taxon-name-part></tp:taxon-name></italic> sp. nov. from Leishan, Guizhou; Blue circle: <italic><tp:taxon-name><tp:taxon-name-part taxon-name-part-type="genus" reg="Formosatettix">F.</tp:taxon-name-part> <tp:taxon-name-part taxon-name-part-type="species" reg="wulongensis">wulongensis</tp:taxon-name-part></tp:taxon-name></italic> sp. nov. from Wulong, Chongqing.</p></caption><graphic xmlns:xlink="http://www.w3.org/1999/xlink" xlink:href="zookeys-936-061-g004.jpg" position="float" orientation="portrait" xlink:type="simple" id="oo_414656.jpg"><uri content-type="original_file" xlink:type="simple">https://binary.pensoft.net/fig/414656</uri></graphic></fig></tp:treatment-sec><ref-list><ref id="B14"><mixed-citation xmlns:xlink="http://www.w3.org/1999/xlink" xlink:type="simple"><person-group><name name-style="western"><surname>Wei</surname><given-names>SZ</given-names></name><name name-style="western"><surname>Deng</surname><given-names>WA</given-names></name><name name-style="western"><surname>Lu</surname><given-names>XY</given-names></name></person-group> (<year>2019</year>) <article-title>Pygmy grasshoppers of the genus <italic><tp:taxon-name><tp:taxon-name-part taxon-name-part-type="genus">Formosatettix</tp:taxon-name-part></tp:taxon-name></italic> Tinkham, 1937 (<tp:taxon-name><tp:taxon-name-part taxon-name-part-type="order">Orthoptera</tp:taxon-name-part></tp:taxon-name>: <tp:taxon-name><tp:taxon-name-part taxon-name-part-type="family">Tetrigidae</tp:taxon-name-part></tp:taxon-name>: <tp:taxon-name><tp:taxon-name-part taxon-name-part-type="subfamily">Tetriginae</tp:taxon-name-part></tp:taxon-name>).</article-title><source>Journal of Natural History</source><volume>53</volume>(<issue>17–18</issue>): <fpage>1001</fpage>–<lpage>1022</lpage>. <ext-link xlink:type="simple" ext-link-type="doi" xlink:href="10.1080/00222933.2019.1609113">https://doi.org/10.1080/00222933.2019.1609113</ext-link></mixed-citation></ref><ref id="B26"><mixed-citation xmlns:xlink="http://www.w3.org/1999/xlink" xlink:type="simple"><person-group><name name-style="western"><surname>Zheng</surname><given-names>ZM</given-names></name></person-group> (<year>2009</year>) <article-title>A revision of the genus <italic><tp:taxon-name><tp:taxon-name-part taxon-name-part-type="genus">Formosatettix</tp:taxon-name-part></tp:taxon-name></italic> Tinkham from China (<tp:taxon-name><tp:taxon-name-part taxon-name-part-type="order">Orthoptera</tp:taxon-name-part></tp:taxon-name>, <tp:taxon-name><tp:taxon-name-part taxon-name-part-type="family">Tetrigidae</tp:taxon-name-part></tp:taxon-name>).</article-title><source>Acta Zootaxonomica Sinica</source><volume>34</volume>(<issue>1</issue>): <fpage>130</fpage>–<lpage>136</lpage>.</mixed-citation></ref><ref id="B28"><mixed-citation xmlns:xlink="http://www.w3.org/1999/xlink" xlink:type="simple"><person-group><name name-style="western"><surname>Zheng</surname><given-names>ZM</given-names></name><name name-style="western"><surname>Shi</surname><given-names>FM</given-names></name><name name-style="western"><surname>Wan</surname><given-names>HJ</given-names></name><name name-style="western"><surname>He</surname><given-names>BH</given-names></name><name name-style="western"><surname>Ma</surname><given-names>L</given-names></name></person-group> (<year>1999</year>) <article-title>A preliminary survey of <tp:taxon-name><tp:taxon-name-part taxon-name-part-type="order">Orthoptera</tp:taxon-name-part></tp:taxon-name> from Baishuijiang Natural Reserve of Gansu.</article-title><source>Journal of Shaanxi Normal University</source><volume>27</volume>(<issue>1</issue>): <fpage>85</fpage>–<lpage>91</lpage>.</mixed-citation></ref><ref id="B17"><mixed-citation xmlns:xlink="http://www.w3.org/1999/xlink" xlink:type="simple"><person-group><name name-style="western"><surname>Zha</surname><given-names>LS</given-names></name><name name-style="western"><surname>Wen</surname><given-names>TC</given-names></name><name name-style="western"><surname>Boonmee</surname><given-names>S</given-names></name><name name-style="western"><surname>Eungwanichayapant</surname><given-names>PD</given-names></name></person-group> (<year>2016</year>) <article-title>Notes on the genus <italic><tp:taxon-name><tp:taxon-name-part taxon-name-part-type="genus">Yunnantettix</tp:taxon-name-part></tp:taxon-name></italic> Zheng (<tp:taxon-name><tp:taxon-name-part taxon-name-part-type="family">Tetrigidae</tp:taxon-name-part></tp:taxon-name>: <tp:taxon-name><tp:taxon-name-part taxon-name-part-type="subfamily">Cladonotinae</tp:taxon-name-part></tp:taxon-name>), with descriptions of two new species from Thailand.</article-title><source>Zootaxa</source><volume>4205</volume>(<issue>4</issue>): <fpage>373</fpage>–<lpage>385</lpage>. <ext-link xlink:type="simple" ext-link-type="doi" xlink:href="10.11646/zootaxa.4205.4.6">https://doi.org/10.11646/zootaxa.4205.4.6</ext-link></mixed-citation></ref></ref-list></tp:taxon-treatment>
